# Supplementary material for: Dynamic metabolic adaptation can promote species coexistence in competitive microbial communities
Source: PLoS Comput Biol. 2020 May 7;16(5):e1007896. doi: 10.1371/journal.pcbi.1007896 (PMC7244184; doi:10.1371/journal.pcbi.1007896)
Supplement: S1 Data — (XLS) [file pcbi.1007896.s002.xls]

## Sheet: Sheet1
	Replica 1	Replica 2	Replica 3	Replica 4	Replica 5	Replica 6	Replica 7	Replica 8	MEAN	STD
Time (h)	Density (cells/mL)	Density (cells/mL)	Density (cells/mL)	Density (cells/mL)	Density (cells/mL)	Density (cells/mL)	Density (cells/mL)	Density (cells/mL)	Mean density	Standard deviation
0.166667	38757.1	134000	242696	500199	-29350.2	106800	188369	120402	162734	159887
0.333333	11521.8	120402	256272	459601	-29350.2	147596	201954	134000	162750	151670
0.5	25140.7	188369	229118	446064	11521.8	147596	174780	134000	169574	135205
0.666667	11521.8	161189	215537	405436	-2099.62	161189	134000	134000	152597	126808
0.833333	11521.8	174780	215537	418981	-2099.62	106800	174780	134000	154288	132104
1	25140.7	161189	215537	432524	2.22464e+06	106800	215537	147596	441121	730178
1.16667	25140.7	174780	242696	418981	2.26425e+06	106800	174780	351230	469833	735998
1.33333	-29350.2	147596	215537	405436	2.33023e+06	79590.8	188369	79590.8	427125	779389
1.5	25140.7	161189	229118	418981	1.64109e+06	93196.9	174780	106800	356287	532237
1.66667	11521.8	161189	215537	446064	1.48111e+06	93196.9	215537	120402	343070	477088
1.83333	38757.1	174780	201954	432524	1.52114e+06	106800	229118	120402	353184	486130
2	25140.7	201954	229118	418981	1.84056e+06	120402	201954	134000	396513	594326
2.16667	52370.8	161189	229118	391888	1.5878e+06	120402	201954	120402	358141	507032
2.33333	25140.7	161189	242696	405436	1.40099e+06	106800	201954	147596	336475	444155
2.5	52370.8	188369	229118	459601	1.3074e+06	120402	242696	147596	343444	407571
2.66667	38757.1	174780	242696	432524	702846	134000	215537	147596	261092	211412
2.83333	11521.8	174780	242696	405436	554294	106800	201954	120402	227236	175174
3	52370.8	201954	242696	405436	770269	134000	242696	161189	276326	224280
3.16667	52370.8	188369	269845	405436	810693	147596	242696	188369	288172	234359
3.33333	65982.1	188369	269845	432524	783746	147596	242696	174780	288192	227025
3.5	106800	215537	283415	432524	729823	174780	269845	201954	301835	197564
3.66667	65982.1	229118	283415	446064	608348	147596	283415	242696	288329	169947
3.83333	79590.8	215537	296983	486669	581326	161189	296983	188369	288331	169184
4	79590.8	256272	337672	513726	594838	161189	310549	215537	308672	173383
4.16667	106800	269845	310549	473136	635360	174780	296983	215537	310374	170189
4.33333	106800	256272	324112	540774	581326	201954	296983	201954	313772	166756
4.5	174780	296983	351230	527251	581326	242696	364785	215537	344324	145405
4.66667	134000	256272	324112	513726	729823	229118	337672	459601	373041	188874
4.83333	174780	283415	418981	500199	567811	242696	378338	269845	354508	135475
5	147596	310549	364785	513726	635360	256272	405436	283415	364642	153788
5.16667	161189	296983	405436	513726	1.36089e+06	283415	351230	283415	457036	379372
5.33333	188369	283415	391888	594838	675859	256272	378338	269845	379853	172099
5.5	201954	296983	405436	567811	554294	269845	405436	296983	374843	133283
5.66667	215537	378338	432524	581326	716336	296983	446064	351230	427292	159309
5.83333	215537	391888	446064	608348	743307	324112	432524	378338	442515	164885
6	201954	391888	459601	608348	608348	310549	486669	418981	435792	139018
6.16667	269845	432524	500199	635360	1.24048e+06	378338	554294	391888	550366	300784
6.33333	269845	418981	486669	635360	945275	378338	527251	391888	506701	208113
6.5	310549	446064	540774	689354	1.20029e+06	391888	513726	418981	563954	280929
6.66667	324112	459601	554294	675859	689354	446064	513726	432524	511942	124675
6.83333	391888	486669	567811	716336	783746	405436	567811	500199	552487	139016
7	391888	513726	594838	743307	729823	446064	567811	540774	566029	123739
7.16667	418981	513726	594838	756789	797221	459601	621855	500199	582901	137075
7.33333	459601	554294	635360	770269	756789	486669	621855	689354	621774	115967
7.5	500199	554294	648862	756789	891472	486669	662362	648862	643689	135133
7.66667	486669	581326	635360	797221	702846	540774	689354	581326	626859	99989.6
7.83333	513726	675859	716336	878015	810693	581326	756789	594838	690948	123752
8	567811	648862	756789	891472	958720	648862	770269	716336	744890	130170
8.16667	608348	635360	783746	945275	891472	716336	837629	770269	773554	117885
8.33333	621855	729823	783746	904927	904927	608348	837629	675859	758389	118713
8.5	621855	824162	878015	958720	1.13327e+06	648862	891472	824162	847565	164039
8.66667	743307	824162	918379	1.07961e+06	1.18689e+06	756789	958720	797221	908135	160000
8.83333	756789	878015	958720	1.05276e+06	1.10644e+06	716336	972162	958720	924993	135112
9	837629	1.06619e+06	985601	1.17349e+06	1.14668e+06	770269	1.06619e+06	904927	993871	145632
9.16667	864556	1.06619e+06	985601	1.21369e+06	1.11986e+06	904927	1.11986e+06	1.01247e+06	1.03589e+06	117240
9.33333	904927	1.03933e+06	1.03933e+06	1.21369e+06	1.17349e+06	824162	1.10644e+06	958720	1.03251e+06	132769
9.5	972162	1.10644e+06	1.11986e+06	1.36089e+06	1.29402e+06	945275	1.25387e+06	1.03933e+06	1.13648e+06	152660
9.66667	1.05276e+06	1.14668e+06	1.20029e+06	1.41435e+06	1.36089e+06	1.0259e+06	1.28064e+06	1.20029e+06	1.21023e+06	137493
9.83333	1.07961e+06	1.26725e+06	1.26725e+06	1.41435e+06	1.37426e+06	1.11986e+06	1.29402e+06	1.18689e+06	1.25044e+06	116457
10	1.20029e+06	1.32078e+06	1.29402e+06	1.5078e+06	1.6544e+06	1.28064e+06	1.46776e+06	1.40099e+06	1.39083e+06	147309
10.1667	1.29402e+06	1.34752e+06	1.40099e+06	1.61445e+06	1.53447e+06	1.26725e+06	1.48111e+06	1.37426e+06	1.41426e+06	120294
10.3333	1.38763e+06	1.52114e+06	1.49445e+06	1.57447e+06	1.82728e+06	1.22708e+06	1.61445e+06	1.54781e+06	1.52429e+06	173580
10.5	1.42771e+06	1.48111e+06	1.54781e+06	1.78742e+06	1.68102e+06	1.46776e+06	1.68102e+06	1.61445e+06	1.58604e+06	125889
10.6667	1.54781e+06	1.62777e+06	1.66771e+06	1.76084e+06	1.74754e+06	1.60113e+06	1.81399e+06	1.69433e+06	1.68264e+06	89262.4
10.8333	1.64109e+06	1.64109e+06	1.76084e+06	1.88039e+06	2.17178e+06	1.61445e+06	1.85384e+06	1.76084e+06	1.79054e+06	183175
11	1.68102e+06	1.85384e+06	1.82728e+06	1.95998e+06	1.68102e+06	1.69433e+06	1.90693e+06	1.93346e+06	1.81723e+06	116850
11.1667	1.85384e+06	1.97323e+06	1.94672e+06	2.11889e+06	1.94672e+06	1.89366e+06	2.15856e+06	2.06596e+06	1.9947e+06	108543
11.3333	1.86711e+06	1.97323e+06	2.09243e+06	2.26425e+06	2.60667e+06	1.86711e+06	2.19822e+06	2.13212e+06	2.12514e+06	243170
11.5	1.94672e+06	2.21143e+06	2.26425e+06	2.40932e+06	2.27745e+06	2.14534e+06	2.35661e+06	2.23785e+06	2.23112e+06	141130
11.6667	2.10566e+06	2.26425e+06	2.34342e+06	2.51465e+06	2.34342e+06	2.23785e+06	2.50149e+06	2.54095e+06	2.35646e+06	153950
11.8333	2.39615e+06	2.5278e+06	2.48833e+06	2.63295e+06	2.4225e+06	2.30385e+06	2.56725e+06	2.58039e+06	2.4899e+06	109558
12	2.59353e+06	2.54095e+06	2.47517e+06	2.76416e+06	3.052e+06	2.5278e+06	2.68546e+06	2.81658e+06	2.68196e+06	191255
12.1667	2.75105e+06	2.69859e+06	2.80348e+06	3.06505e+06	2.81658e+06	2.58039e+06	2.97361e+06	2.92131e+06	2.82626e+06	156200
12.3333	2.79038e+06	2.89514e+06	2.96054e+06	2.98668e+06	2.96054e+06	2.93439e+06	3.052e+06	3.06505e+06	2.95559e+06	87578.9
12.5	2.92131e+06	3.03894e+06	2.98668e+06	3.27362e+06	3.63715e+06	3.052e+06	3.32567e+06	3.23456e+06	3.18374e+06	233733
12.6667	3.23456e+06	3.27362e+06	3.29965e+06	3.45562e+06	3.14334e+06	3.22154e+06	3.45562e+06	3.55941e+06	3.33042e+06	143430
12.8333	3.35168e+06	3.45562e+06	3.54644e+06	3.63715e+06	3.45562e+06	3.36468e+06	3.81823e+06	3.58533e+06	3.52684e+06	154922
13	3.76654e+06	3.57237e+06	3.61125e+06	3.93439e+06	3.61125e+06	3.67599e+06	4.11471e+06	3.93439e+06	3.77761e+06	196657
13.1667	3.88279e+06	4.05036e+06	3.85697e+06	3.97307e+06	3.81823e+06	3.88279e+06	4.16615e+06	4.26891e+06	3.98741e+06	161637
13.3333	4.02461e+06	4.05036e+06	4.10185e+06	4.33306e+06	4.07611e+06	4.14043e+06	4.28174e+06	4.49958e+06	4.18847e+06	166799
13.5	4.34588e+06	4.44838e+06	4.42277e+06	4.6274e+06	4.40996e+06	4.38434e+06	4.9841e+06	4.69123e+06	4.53926e+06	216693
13.6667	4.71675e+06	4.74225e+06	4.66571e+06	4.92054e+06	4.6274e+06	4.51237e+06	5.00951e+06	4.95868e+06	4.76915e+06	175991
13.8333	4.74225e+06	5.21246e+06	4.85691e+06	5.07299e+06	4.95868e+06	4.90782e+06	5.25045e+06	5.5158e+06	5.06467e+06	251537
14	5.26311e+06	5.31372e+06	5.03491e+06	5.50319e+06	5.21246e+06	5.44009e+06	5.75503e+06	5.67957e+06	5.40026e+06	242340
14.1667	5.46533e+06	5.62922e+06	5.55363e+06	5.64181e+06	5.71731e+06	5.79272e+06	6.13111e+06	5.95585e+06	5.73587e+06	218701
14.3333	5.81785e+06	5.93078e+06	5.81785e+06	5.96839e+06	6.03102e+06	6.04354e+06	6.40564e+06	6.44299e+06	6.05726e+06	241889
14.5	6.20609e+06	6.51764e+06	6.31841e+06	6.35581e+06	6.45544e+06	6.48033e+06	6.95152e+06	6.90207e+06	6.52341e+06	268324
14.6667	6.61705e+06	6.93916e+06	6.59221e+06	6.86496e+06	6.75351e+06	6.85258e+06	7.1613e+06	7.39503e+06	6.89698e+06	271117
14.8333	7.05032e+06	7.28442e+06	7.14898e+06	7.41959e+06	7.39503e+06	7.21057e+06	8.01861e+06	7.56676e+06	7.38679e+06	303321
15	7.46868e+06	7.81136e+06	7.65247e+06	7.86018e+06	7.83578e+06	7.84798e+06	8.29804e+06	8.23739e+06	7.87648e+06	275531
15.1667	7.92116e+06	8.20097e+06	8.23739e+06	8.10377e+06	8.09161e+06	8.37075e+06	8.74524e+06	8.62466e+06	8.28694e+06	279404
15.3333	8.82953e+06	9.02182e+06	8.54012e+06	8.67292e+06	8.86563e+06	8.87765e+06	9.34511e+06	9.26144e+06	8.92678e+06	274015
15.5	9.15371e+06	9.29731e+06	9.03382e+06	9.21358e+06	9.16569e+06	9.22555e+06	9.71449e+06	9.91624e+06	9.34005e+06	307533
15.6667	9.64315e+06	1.00701e+07	9.64315e+06	9.9873e+06	9.88068e+06	1.00819e+07	1.03887e+07	1.03651e+07	1.00075e+07	284016
15.8333	1.02473e+07	1.05415e+07	1.03416e+07	1.04475e+07	1.03887e+07	1.07761e+07	1.09281e+07	1.10798e+07	1.05938e+07	300268
16	1.11847e+07	1.12894e+07	1.08814e+07	1.11381e+07	1.11148e+07	1.12777e+07	1.20524e+07	1.19258e+07	1.1358e+07	410653
16.1667	1.16025e+07	1.19834e+07	1.17181e+07	1.19603e+07	1.20064e+07	1.18566e+07	1.29097e+07	1.26023e+07	1.20799e+07	447070
16.3333	1.2568e+07	1.27391e+07	1.21558e+07	1.28188e+07	1.27277e+07	1.26593e+07	1.34756e+07	1.34643e+07	1.28261e+07	445656
16.5	1.34305e+07	1.33402e+07	1.31479e+07	1.32159e+07	1.35432e+07	1.36783e+07	1.41936e+07	1.41601e+07	1.35887e+07	400448
16.6667	1.42828e+07	1.43386e+07	1.41266e+07	1.42605e+07	1.44388e+07	1.46942e+07	1.48935e+07	1.53564e+07	1.45489e+07	410668
16.8333	1.53783e+07	1.51804e+07	1.47274e+07	1.49377e+07	1.52684e+07	1.58055e+07	1.61432e+07	1.62302e+07	1.54589e+07	549067
17	1.61976e+07	1.61976e+07	1.58928e+07	1.58601e+07	1.65011e+07	1.66416e+07	1.70509e+07	1.71046e+07	1.64308e+07	479863
17.1667	1.71904e+07	1.72118e+07	1.67388e+07	1.70187e+07	1.73403e+07	1.72547e+07	1.79159e+07	1.83607e+07	1.73789e+07	517166
17.3333	1.80433e+07	1.81386e+07	1.7969e+07	1.83501e+07	1.86032e+07	1.88973e+07	1.92635e+07	1.94408e+07	1.85882e+07	562881
17.5	1.93574e+07	1.9628e+07	1.88869e+07	1.93991e+07	1.96903e+07	1.9877e+07	2.02697e+07	2.07015e+07	1.97263e+07	564148
17.6667	2.06195e+07	2.08654e+07	1.98148e+07	2.04139e+07	2.07835e+07	2.12127e+07	2.18018e+07	2.18423e+07	2.09192e+07	686952
17.8333	2.16296e+07	2.20444e+07	2.12535e+07	2.17917e+07	2.19838e+07	2.25677e+07	2.29682e+07	2.32773e+07	2.21895e+07	691162
18	2.3068e+07	2.31478e+07	2.26179e+07	2.28182e+07	2.32673e+07	2.37737e+07	2.41788e+07	2.45233e+07	2.34244e+07	670273
18.1667	2.45429e+07	2.4592e+07	2.38925e+07	2.44741e+07	2.48372e+07	2.50817e+07	2.58214e+07	2.58893e+07	2.48914e+07	684840
18.3333	2.58699e+07	2.6228e+07	2.50328e+07	2.58117e+07	2.64115e+07	2.68351e+07	2.76203e+07	2.75631e+07	2.64216e+07	890698
18.5	2.7391e+07	2.75153e+07	2.65753e+07	2.74389e+07	2.78016e+07	2.83531e+07	2.90251e+07	2.89401e+07	2.788e+07	839536
18.6667	2.8855e+07	2.92797e+07	2.82202e+07	2.911e+07	2.95527e+07	2.99285e+07	3.05184e+07	3.09664e+07	2.95539e+07	894843
18.8333	3.05464e+07	3.09012e+07	3.01253e+07	3.06398e+07	3.11155e+07	3.14505e+07	3.2128e+07	3.23502e+07	3.11571e+07	776850
19	3.22947e+07	3.26647e+07	3.16735e+07	3.21465e+07	3.26647e+07	3.33661e+07	3.40566e+07	3.39922e+07	3.28574e+07	868720
19.1667	3.39094e+07	3.43416e+07	3.35044e+07	3.41486e+07	3.49017e+07	3.52502e+07	3.5571e+07	3.58459e+07	3.46841e+07	836673
19.3333	3.58642e+07	3.61939e+07	3.51952e+07	3.59466e+07	3.66333e+07	3.72099e+07	3.74753e+07	3.80519e+07	3.65713e+07	952242
19.5	3.78231e+07	3.78963e+07	3.69994e+07	3.75943e+07	3.83907e+07	3.86654e+07	3.93528e+07	3.99952e+07	3.83396e+07	977693
19.6667	3.93344e+07	4.02156e+07	3.87662e+07	3.9417e+07	4.04638e+07	4.10253e+07	4.14125e+07	4.17541e+07	4.02986e+07	1.0675e+06
19.8333	4.10161e+07	4.17541e+07	4.07767e+07	4.14587e+07	4.22165e+07	4.27913e+07	4.35727e+07	4.32839e+07	4.21088e+07	1.03637e+06
20	4.30886e+07	4.35168e+07	4.27913e+07	4.32839e+07	4.40208e+07	4.41517e+07	4.53822e+07	4.52785e+07	4.39392e+07	969307
20.1667	4.47986e+07	4.51654e+07	4.42079e+07	4.5043e+07	4.60631e+07	4.66904e+07	4.71295e+07	4.71486e+07	4.57808e+07	1.1313e+06
20.3333	4.62909e+07	4.7273e+07	4.63098e+07	4.68429e+07	4.7849e+07	4.83989e+07	4.9117e+07	4.89613e+07	4.76304e+07	1.12795e+06
20.5	4.79549e+07	4.86894e+07	4.79934e+07	4.8641e+07	4.96345e+07	5.02728e+07	5.07964e+07	5.0965e+07	4.93684e+07	1.21632e+06
20.6667	4.97814e+07	5.02925e+07	4.9801e+07	5.00563e+07	5.12633e+07	5.16824e+07	5.24662e+07	5.26784e+07	5.10027e+07	1.18413e+06
20.8333	5.09055e+07	5.16624e+07	5.08956e+07	5.20734e+07	5.26278e+07	5.33488e+07	5.4148e+07	5.38807e+07	5.24428e+07	1.2724e+06
21	5.24662e+07	5.3257e+07	5.26582e+07	5.35632e+07	5.45402e+07	5.53617e+07	5.58124e+07	5.59176e+07	5.41971e+07	1.39864e+06
21.1667	5.35427e+07	5.47785e+07	5.41171e+07	5.52155e+07	5.55291e+07	5.69028e+07	5.73197e+07	5.71912e+07	5.55746e+07	1.43628e+06
21.3333	5.45402e+07	5.54872e+07	5.54453e+07	5.64245e+07	5.72983e+07	5.81713e+07	5.88575e+07	5.8063e+07	5.67859e+07	1.54744e+06
21.5	5.60019e+07	5.69454e+07	5.69134e+07	5.76958e+07	5.85845e+07	5.93405e+07	5.986e+07	5.94397e+07	5.80977e+07	1.41281e+06
21.6667	5.69561e+07	5.73733e+07	5.74377e+07	5.853e+07	5.89232e+07	6.06742e+07	6.05286e+07	6.04279e+07	5.88564e+07	1.5355e+06
21.8333	5.71056e+07	5.81605e+07	5.83016e+07	5.94507e+07	5.9971e+07	6.13957e+07	6.13164e+07	6.11469e+07	5.9606e+07	1.63458e+06
22	5.73411e+07	5.88575e+07	5.89999e+07	5.99266e+07	6.04279e+07	6.26183e+07	6.18959e+07	6.19073e+07	6.02468e+07	1.8191e+06
22.1667	5.80738e+07	5.93736e+07	5.94066e+07	6.03497e+07	6.12033e+07	6.2699e+07	6.26759e+07	6.23307e+07	6.07641e+07	1.74158e+06
22.3333	5.84864e+07	6.00154e+07	5.986e+07	6.13391e+07	6.18389e+07	6.31271e+07	6.29185e+07	6.26067e+07	6.1274e+07	1.67298e+06
22.5	5.8978e+07	6.01935e+07	6.02715e+07	6.15091e+07	6.23422e+07	6.36747e+07	6.34062e+07	6.2826e+07	6.16502e+07	1.69989e+06
22.6667	5.92745e+07	6.0372e+07	6.05397e+07	6.20101e+07	6.27336e+07	6.4262e+07	6.36397e+07	6.32898e+07	6.20152e+07	1.78151e+06
22.8333	5.92525e+07	6.05397e+07	6.06742e+07	6.20101e+07	6.25607e+07	6.46523e+07	6.40265e+07	6.322e+07	6.2117e+07	1.86217e+06
23	5.96495e+07	6.09439e+07	6.10566e+07	6.23422e+07	6.27682e+07	6.48542e+07	6.41913e+07	6.37216e+07	6.24409e+07	1.79656e+06
23.1667	5.97049e+07	6.0989e+07	6.17136e+07	6.26183e+07	6.31503e+07	6.45693e+07	6.43446e+07	6.42148e+07	6.26631e+07	1.75515e+06
23.3333	5.95943e+07	6.08427e+07	6.12825e+07	6.25491e+07	6.34412e+07	6.54753e+07	6.438e+07	6.40383e+07	6.27004e+07	1.99973e+06
23.5	5.98489e+07	6.13051e+07	6.21588e+07	6.30112e+07	6.33596e+07	6.57036e+07	6.50805e+07	6.42856e+07	6.30942e+07	1.95883e+06
23.6667	5.99266e+07	6.1034e+07	6.19415e+07	6.3162e+07	6.36631e+07	6.56194e+07	6.4866e+07	6.44983e+07	6.30889e+07	1.97926e+06
23.8333	6.01044e+07	6.15545e+07	6.20901e+07	6.34645e+07	6.35929e+07	6.56194e+07	6.50208e+07	6.44746e+07	6.32402e+07	1.87188e+06
24	5.986e+07	6.1634e+07	6.19301e+07	6.37567e+07	6.33713e+07	6.57397e+07	6.5164e+07	6.42974e+07	6.32192e+07	1.96647e+06
24.1667	6.04167e+07	6.17819e+07	6.22619e+07	6.33829e+07	6.37801e+07	6.60656e+07	6.5176e+07	6.45338e+07	6.34249e+07	1.87078e+06
24.3333	6.03385e+07	6.15885e+07	6.22046e+07	6.37333e+07	6.38856e+07	6.57879e+07	6.51879e+07	6.45456e+07	6.3409e+07	1.8762e+06
24.5	6.0372e+07	6.16795e+07	6.24801e+07	6.36046e+07	6.42502e+07	6.60536e+07	6.53914e+07	6.48185e+07	6.35812e+07	1.94555e+06
24.6667	6.04055e+07	6.22619e+07	6.28954e+07	6.3745e+07	6.41559e+07	6.6211e+07	6.57879e+07	6.50328e+07	6.38119e+07	1.93168e+06
24.8333	6.0663e+07	6.22619e+07	6.2239e+07	6.40971e+07	6.41206e+07	6.66e+07	6.57157e+07	6.52477e+07	6.38681e+07	2.01434e+06
25	6.09327e+07	6.24341e+07	6.24571e+07	6.42974e+07	6.44391e+07	6.66488e+07	6.58241e+07	6.55113e+07	6.40681e+07	1.96805e+06
25.1667	6.06294e+07	6.26528e+07	6.30807e+07	6.43918e+07	6.47353e+07	6.6722e+07	6.60294e+07	6.56194e+07	6.42326e+07	2.01539e+06
25.3333	6.09439e+07	6.2826e+07	6.28954e+07	6.44391e+07	6.46878e+07	6.6661e+07	6.60173e+07	6.57157e+07	6.42733e+07	1.93096e+06
25.5	6.13957e+07	6.25261e+07	6.32433e+07	6.42856e+07	6.50089e+07	6.68687e+07	6.64782e+07	6.57036e+07	6.44388e+07	1.94055e+06
25.6667	6.08877e+07	6.27451e+07	6.34762e+07	6.47116e+07	6.4866e+07	6.71139e+07	6.67587e+07	6.59931e+07	6.4569e+07	2.12067e+06
25.8333	6.11243e+07	6.30923e+07	6.31039e+07	6.47591e+07	6.50924e+07	6.68809e+07	6.62474e+07	6.57518e+07	6.45065e+07	1.92847e+06
26	6.12485e+07	6.31968e+07	6.38035e+07	6.48542e+07	6.54273e+07	6.7582e+07	6.67953e+07	6.61141e+07	6.48777e+07	2.06923e+06
26.1667	6.1634e+07	6.34179e+07	6.34995e+07	6.52597e+07	6.57518e+07	6.73229e+07	6.71753e+07	6.62595e+07	6.50401e+07	2.01489e+06
26.3333	6.18275e+07	6.34529e+07	6.36046e+07	6.51163e+07	6.53554e+07	6.74709e+07	6.7582e+07	6.60294e+07	6.50549e+07	2.01257e+06
26.5	6.18161e+07	6.36864e+07	6.40853e+07	6.53914e+07	6.57036e+07	6.76562e+07	6.74092e+07	6.66854e+07	6.53042e+07	2.01096e+06
26.6667	6.19415e+07	6.35812e+07	6.42384e+07	6.50805e+07	6.60415e+07	6.78793e+07	6.74832e+07	6.64295e+07	6.53344e+07	2.02287e+06
26.8333	6.25031e+07	6.4003e+07	6.38739e+07	6.50447e+07	6.5981e+07	6.80658e+07	6.74462e+07	6.66e+07	6.54397e+07	1.92195e+06
27	6.23307e+07	6.4003e+07	6.41088e+07	6.55593e+07	6.61867e+07	6.79663e+07	6.77677e+07	6.66366e+07	6.55699e+07	1.97026e+06
27.1667	6.23996e+07	6.41795e+07	6.44391e+07	6.61867e+07	6.64417e+07	6.84151e+07	6.80658e+07	6.70525e+07	6.58975e+07	2.07251e+06
27.3333	6.23422e+07	6.41913e+07	6.44155e+07	6.61625e+07	6.62838e+07	6.84402e+07	6.80658e+07	6.7163e+07	6.5883e+07	2.09535e+06
27.5	6.26413e+07	6.45219e+07	6.47591e+07	6.60536e+07	6.66e+07	6.86783e+07	6.84527e+07	6.74709e+07	6.61472e+07	2.08899e+06
27.6667	6.29996e+07	6.47116e+07	6.4997e+07	6.65634e+07	6.66854e+07	6.89046e+07	6.85779e+07	6.77553e+07	6.63994e+07	2.04742e+06
27.8333	6.27105e+07	6.50089e+07	6.55593e+07	6.66e+07	6.68565e+07	6.90685e+07	6.84151e+07	6.74585e+07	6.64597e+07	2.02754e+06
28	6.31387e+07	6.50805e+07	6.55593e+07	6.6722e+07	6.69544e+07	6.8955e+07	6.89172e+07	6.76439e+07	6.66214e+07	1.98258e+06
28.1667	6.28954e+07	6.54873e+07	6.54633e+07	6.67587e+07	6.70525e+07	6.92708e+07	6.8955e+07	6.78545e+07	6.67172e+07	2.09174e+06
28.3333	6.33014e+07	6.50805e+07	6.56074e+07	6.67953e+07	6.73722e+07	6.92202e+07	6.92708e+07	6.79042e+07	6.6819e+07	2.0745e+06
28.5	6.3348e+07	6.54633e+07	6.55713e+07	6.70157e+07	6.7545e+07	6.96389e+07	6.90685e+07	6.82527e+07	6.69879e+07	2.09924e+06
28.6667	6.36631e+07	6.52716e+07	6.59931e+07	6.71876e+07	6.73969e+07	7.00601e+07	6.93722e+07	6.82153e+07	6.7145e+07	2.12567e+06
28.8333	6.34412e+07	6.55473e+07	6.57277e+07	6.70893e+07	6.73106e+07	6.97153e+07	6.96771e+07	6.85529e+07	6.71327e+07	2.18138e+06
29	6.39913e+07	6.54033e+07	6.59689e+07	6.7163e+07	6.79663e+07	7.01498e+07	6.94737e+07	6.81156e+07	6.7279e+07	2.08008e+06
29.1667	6.405e+07	6.59327e+07	6.5981e+07	6.77925e+07	6.78917e+07	7.03166e+07	6.99067e+07	6.89046e+07	6.7597e+07	2.15566e+06
29.3333	6.43564e+07	6.61867e+07	6.65756e+07	6.78049e+07	6.82777e+07	7.02524e+07	7.00345e+07	6.87411e+07	6.77787e+07	2.00277e+06
29.5	6.39443e+07	6.61383e+07	6.64539e+07	6.80782e+07	6.81903e+07	7.04838e+07	7.00345e+07	6.91949e+07	6.78148e+07	2.19772e+06
29.6667	6.4321e+07	6.62959e+07	6.6832e+07	6.81779e+07	6.84026e+07	7.04195e+07	7.02781e+07	6.92455e+07	6.79966e+07	2.09051e+06
29.8333	6.45811e+07	6.64052e+07	6.65513e+07	6.82527e+07	6.89046e+07	7.07419e+07	7.06127e+07	6.92708e+07	6.8165e+07	2.16973e+06
30	6.49851e+07	6.63688e+07	6.71016e+07	6.81779e+07	6.89172e+07	7.11307e+07	7.06902e+07	6.92961e+07	6.83334e+07	2.1132e+06
30.1667	6.45456e+07	6.64417e+07	6.66e+07	6.82278e+07	6.87285e+07	7.10138e+07	7.10138e+07	6.92961e+07	6.82334e+07	2.27765e+06
30.3333	6.48185e+07	6.66244e+07	6.7163e+07	6.85153e+07	6.91317e+07	7.15347e+07	7.11047e+07	6.96516e+07	6.8568e+07	2.28477e+06
30.5	6.45575e+07	6.71261e+07	6.73599e+07	6.86908e+07	6.91696e+07	7.14563e+07	7.07548e+07	6.93722e+07	6.85609e+07	2.19645e+06
30.6667	6.50089e+07	6.69054e+07	6.76562e+07	6.88417e+07	6.89928e+07	7.16001e+07	7.15347e+07	6.9588e+07	6.8766e+07	2.2437e+06
30.8333	6.48423e+07	6.70034e+07	6.78297e+07	6.87914e+07	6.97535e+07	7.17441e+07	7.16655e+07	6.97153e+07	6.89182e+07	2.34055e+06
31	6.50685e+07	6.74215e+07	6.77677e+07	6.92582e+07	7.00089e+07	7.17572e+07	7.14172e+07	7.00857e+07	6.90981e+07	2.23919e+06
31.1667	6.52956e+07	6.74709e+07	6.76562e+07	6.92961e+07	6.97153e+07	7.19147e+07	7.15739e+07	7.02011e+07	6.91405e+07	2.23195e+06
31.3333	6.55954e+07	6.75573e+07	6.80409e+07	6.91696e+07	6.97153e+07	7.19278e+07	7.16001e+07	7.04838e+07	6.92613e+07	2.14214e+06
31.5	6.55353e+07	6.77058e+07	6.8016e+07	6.9461e+07	6.97281e+07	7.21384e+07	7.20989e+07	7.03166e+07	6.9375e+07	2.25043e+06
31.6667	6.56796e+07	6.74215e+07	6.83526e+07	6.97535e+07	6.99067e+07	7.23628e+07	7.19673e+07	7.05354e+07	6.94974e+07	2.26202e+06
31.8333	6.55713e+07	6.74092e+07	6.82278e+07	6.97281e+07	7.03166e+07	7.23893e+07	7.24554e+07	7.07031e+07	6.96001e+07	2.40812e+06
32	6.55954e+07	6.77677e+07	6.83401e+07	6.99194e+07	7.00601e+07	7.25349e+07	7.24157e+07	7.09619e+07	6.96994e+07	2.37887e+06
32.1667	6.58603e+07	6.81156e+07	6.84402e+07	6.99961e+07	7.00857e+07	7.24819e+07	7.28404e+07	7.0716e+07	6.9817e+07	2.31768e+06
32.3333	6.59085e+07	6.83027e+07	6.85027e+07	7.03552e+07	7.06902e+07	7.2987e+07	7.29736e+07	7.10917e+07	7.01014e+07	2.43014e+06
32.5	6.57277e+07	6.83776e+07	6.88291e+07	7.03809e+07	7.04323e+07	7.3214e+07	7.29736e+07	7.11957e+07	7.01414e+07	2.47934e+06
32.6667	6.60899e+07	6.83276e+07	6.91064e+07	7.04967e+07	7.02267e+07	7.30403e+07	7.2987e+07	7.13389e+07	7.02017e+07	2.35479e+06
32.8333	6.62959e+07	6.85654e+07	6.92075e+07	7.07419e+07	7.07936e+07	7.33882e+07	7.31204e+07	7.13128e+07	7.04282e+07	2.36221e+06
33	6.66244e+07	6.8955e+07	6.92455e+07	7.08195e+07	7.1365e+07	7.34955e+07	7.3067e+07	7.15739e+07	7.06432e+07	2.27983e+06
33.1667	6.6211e+07	6.89172e+07	6.9157e+07	7.07677e+07	7.11697e+07	7.38591e+07	7.33748e+07	7.17179e+07	7.06468e+07	2.50951e+06
33.3333	6.68565e+07	6.8955e+07	6.94229e+07	7.08195e+07	7.10398e+07	7.363e+07	7.37108e+07	7.17179e+07	7.0769e+07	2.33684e+06
33.5	6.6661e+07	6.8955e+07	6.97663e+07	7.08324e+07	7.11307e+07	7.38861e+07	7.36569e+07	7.18753e+07	7.08455e+07	2.40654e+06
33.6667	6.67831e+07	6.91317e+07	6.97153e+07	7.09879e+07	7.12738e+07	7.39807e+07	7.38186e+07	7.19673e+07	7.09573e+07	2.41272e+06
33.8333	6.68687e+07	6.92582e+07	6.94991e+07	7.12868e+07	7.19804e+07	7.40754e+07	7.38591e+07	7.18228e+07	7.10813e+07	2.4394e+06
34	6.6832e+07	6.91949e+07	7.03038e+07	7.12868e+07	7.17441e+07	7.40213e+07	7.42652e+07	7.231e+07	7.12448e+07	2.47207e+06
34.1667	6.70402e+07	6.93341e+07	6.98939e+07	7.16262e+07	7.1849e+07	7.466e+07	7.43739e+07	7.24687e+07	7.14058e+07	2.57487e+06
34.3333	6.72614e+07	6.94991e+07	7.01113e+07	7.1365e+07	7.18097e+07	7.46736e+07	7.45236e+07	7.26012e+07	7.14806e+07	2.51952e+06
34.5	6.74832e+07	6.9588e+07	7.05354e+07	7.18753e+07	7.22439e+07	7.47829e+07	7.47282e+07	7.25614e+07	7.17248e+07	2.48815e+06
34.6667	6.74832e+07	7.00089e+07	7.04195e+07	7.18228e+07	7.28404e+07	7.45372e+07	7.49883e+07	7.24952e+07	7.18244e+07	2.47753e+06
34.8333	6.7545e+07	7.00473e+07	7.05611e+07	7.2178e+07	7.24819e+07	7.50843e+07	7.48787e+07	7.24687e+07	7.19056e+07	2.5055e+06
35	6.76934e+07	6.99067e+07	7.03295e+07	7.17834e+07	7.22571e+07	7.48513e+07	7.51255e+07	7.30003e+07	7.18684e+07	2.52398e+06
35.1667	6.76686e+07	7.03937e+07	7.05611e+07	7.20725e+07	7.45372e+07	7.5208e+07	7.52768e+07	7.27739e+07	7.23115e+07	2.69138e+06
35.3333	6.76439e+07	7.01498e+07	7.09101e+07	7.23364e+07	7.29203e+07	7.54697e+07	7.51255e+07	7.3027e+07	7.21978e+07	2.59385e+06
35.5	6.77429e+07	7.06514e+07	7.10008e+07	7.23893e+07	7.28271e+07	7.54007e+07	7.51942e+07	7.28404e+07	7.22559e+07	2.49931e+06
35.6667	6.77181e+07	7.0574e+07	7.08971e+07	7.22307e+07	7.31338e+07	7.55802e+07	7.57601e+07	7.31605e+07	7.23818e+07	2.67421e+06
35.8333	6.81156e+07	7.11567e+07	7.13128e+07	7.24157e+07	7.28803e+07	7.57186e+07	7.60934e+07	7.34553e+07	7.26436e+07	2.58037e+06
36	6.8128e+07	7.10398e+07	7.09101e+07	7.27606e+07	7.31605e+07	7.54283e+07	7.55526e+07	7.35224e+07	7.25628e+07	2.48382e+06
36.1667	6.82402e+07	7.17048e+07	7.16262e+07	7.29203e+07	7.34687e+07	7.62606e+07	7.59822e+07	7.36165e+07	7.29774e+07	2.57314e+06
36.3333	6.82902e+07	7.10008e+07	7.16001e+07	7.30403e+07	7.37242e+07	7.61213e+07	7.61352e+07	7.37377e+07	7.29562e+07	2.63942e+06
36.5	6.86783e+07	7.10657e+07	7.16393e+07	7.3415e+07	7.36973e+07	7.60517e+07	7.63863e+07	7.36434e+07	7.30721e+07	2.56573e+06
36.6667	6.87285e+07	7.16786e+07	7.18228e+07	7.33345e+07	7.39672e+07	7.64982e+07	7.65542e+07	7.36434e+07	7.32784e+07	2.59363e+06
36.8333	6.87662e+07	7.16131e+07	7.16131e+07	7.34553e+07	7.35493e+07	7.66523e+07	7.65962e+07	7.43059e+07	7.33189e+07	2.65773e+06
37	6.85905e+07	7.15608e+07	7.15739e+07	7.36704e+07	7.42516e+07	7.69897e+07	7.67646e+07	7.41431e+07	7.34431e+07	2.81301e+06
37.1667	6.89298e+07	7.19541e+07	7.22044e+07	7.36838e+07	7.38321e+07	7.67225e+07	7.68911e+07	7.47146e+07	7.36166e+07	2.62813e+06
37.3333	6.91064e+07	7.15347e+07	7.21648e+07	7.37916e+07	7.42652e+07	7.69897e+07	7.70602e+07	7.41838e+07	7.36371e+07	2.69363e+06
37.5	6.92708e+07	7.20725e+07	7.26941e+07	7.41025e+07	7.42381e+07	7.72296e+07	7.68911e+07	7.44555e+07	7.38693e+07	2.58325e+06
37.6667	6.94737e+07	7.20594e+07	7.27606e+07	7.37647e+07	7.44555e+07	7.75838e+07	7.7159e+07	7.466e+07	7.39896e+07	2.65411e+06
37.8333	6.97918e+07	7.22439e+07	7.26941e+07	7.43603e+07	7.47146e+07	7.7598e+07	7.75128e+07	7.47419e+07	7.42072e+07	2.63578e+06
38	6.97153e+07	7.2641e+07	7.24025e+07	7.40213e+07	7.49608e+07	7.74845e+07	7.76549e+07	7.50157e+07	7.4237e+07	2.66627e+06
38.1667	6.92075e+07	7.25482e+07	7.27872e+07	7.40754e+07	7.50294e+07	7.74845e+07	7.74136e+07	7.5153e+07	7.42123e+07	2.73534e+06
38.3333	6.94229e+07	7.23628e+07	7.26278e+07	7.45236e+07	7.47282e+07	7.76975e+07	7.75412e+07	7.51255e+07	7.42537e+07	2.75892e+06
38.5	6.99067e+07	7.28937e+07	7.3027e+07	7.49197e+07	7.52355e+07	7.81971e+07	7.80826e+07	7.5153e+07	7.46769e+07	2.75799e+06
38.6667	6.97281e+07	7.2907e+07	7.31204e+07	7.46736e+07	7.5098e+07	7.77545e+07	7.81828e+07	7.52355e+07	7.45875e+07	2.73167e+06
38.8333	7.00985e+07	7.31338e+07	7.33211e+07	7.4865e+07	7.54421e+07	7.82544e+07	7.85272e+07	7.55388e+07	7.48976e+07	2.77173e+06
39	7.00473e+07	7.30136e+07	7.32542e+07	7.49883e+07	7.58294e+07	7.84553e+07	7.81398e+07	7.54145e+07	7.48928e+07	2.77972e+06
39.1667	7.00217e+07	7.32408e+07	7.38456e+07	7.48787e+07	7.5594e+07	7.86135e+07	7.82974e+07	7.59127e+07	7.50506e+07	2.7857e+06
39.3333	7.04195e+07	7.3415e+07	7.38861e+07	7.53456e+07	7.60795e+07	7.8931e+07	7.85991e+07	7.57324e+07	7.5301e+07	2.78355e+06
39.5	7.02396e+07	7.35224e+07	7.36434e+07	7.52905e+07	7.55111e+07	7.88587e+07	7.90613e+07	7.59127e+07	7.5255e+07	2.89649e+06
39.6667	7.0368e+07	7.35762e+07	7.38591e+07	7.58017e+07	7.61352e+07	7.90033e+07	7.87577e+07	7.59683e+07	7.54337e+07	2.83587e+06
39.8333	7.07031e+07	7.3509e+07	7.43059e+07	7.55802e+07	7.58017e+07	7.93661e+07	7.88876e+07	7.59683e+07	7.55152e+07	2.80657e+06
40	7.08195e+07	7.40754e+07	7.40754e+07	7.58156e+07	7.64982e+07	7.93806e+07	7.91917e+07	7.61213e+07	7.57472e+07	2.81952e+06
40.1667	7.12087e+07	7.41025e+07	7.451e+07	7.59544e+07	7.63584e+07	7.92934e+07	7.92643e+07	7.66804e+07	7.59215e+07	2.69454e+06
40.3333	7.11567e+07	7.42652e+07	7.45372e+07	7.61352e+07	7.64562e+07	7.92789e+07	7.9833e+07	7.64003e+07	7.60078e+07	2.78865e+06
40.5	7.08583e+07	7.40483e+07	7.42381e+07	7.60656e+07	7.67084e+07	7.95408e+07	7.97014e+07	7.70461e+07	7.60259e+07	2.95643e+06
40.6667	7.10138e+07	7.41431e+07	7.49197e+07	7.60378e+07	7.68911e+07	7.93079e+07	7.95554e+07	7.66243e+07	7.60616e+07	2.78299e+06
40.8333	7.13911e+07	7.45372e+07	7.46873e+07	7.62606e+07	7.68911e+07	7.96138e+07	7.957e+07	7.68771e+07	7.62285e+07	2.72876e+06
41	7.09749e+07	7.45781e+07	7.51392e+07	7.63863e+07	7.68771e+07	7.98183e+07	7.99795e+07	7.7159e+07	7.6364e+07	2.9187e+06
41.1667	7.16917e+07	7.45781e+07	7.53181e+07	7.69193e+07	7.69052e+07	7.99208e+07	8.03175e+07	7.72862e+07	7.66171e+07	2.81156e+06
41.3333	7.18884e+07	7.47419e+07	7.49471e+07	7.69615e+07	7.71166e+07	8.01556e+07	8.04059e+07	7.69052e+07	7.66403e+07	2.82814e+06
41.5	7.16786e+07	7.51118e+07	7.52905e+07	7.69474e+07	7.72862e+07	8.01262e+07	8.04354e+07	7.74987e+07	7.67968e+07	2.8381e+06
41.6667	7.20725e+07	7.50843e+07	7.53594e+07	7.65682e+07	7.70038e+07	8.0288e+07	8.03764e+07	7.74703e+07	7.67779e+07	2.74813e+06
41.8333	7.19016e+07	7.56079e+07	7.58156e+07	7.73428e+07	7.73003e+07	8.06274e+07	8.08792e+07	7.74987e+07	7.71217e+07	2.8755e+06
42	7.19278e+07	7.54283e+07	7.54835e+07	7.71448e+07	7.74278e+07	8.04354e+07	8.07014e+07	7.75696e+07	7.70148e+07	2.84167e+06
42.1667	7.21384e+07	7.51805e+07	7.54835e+07	7.74561e+07	7.80111e+07	8.1117e+07	8.07903e+07	7.76122e+07	7.72236e+07	2.97049e+06
42.3333	7.21384e+07	7.55249e+07	7.59822e+07	7.74845e+07	7.79969e+07	8.10873e+07	8.10873e+07	7.78684e+07	7.73962e+07	2.95163e+06
42.5	7.21516e+07	7.55249e+07	7.5677e+07	7.75554e+07	7.81971e+07	8.11319e+07	8.10278e+07	7.79112e+07	7.73971e+07	2.97702e+06
42.6667	7.26676e+07	7.58711e+07	7.58433e+07	7.76264e+07	7.82257e+07	8.12511e+07	8.12958e+07	7.83261e+07	7.76384e+07	2.88596e+06
42.8333	7.26941e+07	7.59961e+07	7.61909e+07	7.76264e+07	7.81684e+07	8.10575e+07	8.12064e+07	7.80397e+07	7.76224e+07	2.78001e+06
43	7.27739e+07	7.63304e+07	7.60656e+07	7.79255e+07	7.84122e+07	8.14153e+07	8.15948e+07	7.81828e+07	7.78375e+07	2.88905e+06
43.1667	7.2907e+07	7.65122e+07	7.64702e+07	7.82687e+07	7.83548e+07	8.15349e+07	8.15648e+07	7.84984e+07	7.80139e+07	2.832e+06
43.3333	7.2588e+07	7.64702e+07	7.69897e+07	7.81255e+07	7.86423e+07	8.15948e+07	8.15948e+07	7.85128e+07	7.80648e+07	2.90699e+06
43.5	7.25747e+07	7.60795e+07	7.63025e+07	7.81541e+07	7.84265e+07	8.16397e+07	8.20454e+07	7.87288e+07	7.79939e+07	3.07881e+06
43.6667	7.35358e+07	7.63304e+07	7.64003e+07	7.85703e+07	7.88876e+07	8.20605e+07	8.23019e+07	7.82544e+07	7.82927e+07	2.94624e+06
43.8333	7.31071e+07	7.66523e+07	7.68489e+07	7.88587e+07	7.89889e+07	8.24987e+07	8.21359e+07	7.8801e+07	7.84864e+07	3.04465e+06
44	7.34687e+07	7.66804e+07	7.72437e+07	7.85847e+07	7.94097e+07	8.20906e+07	8.22415e+07	7.89455e+07	7.85831e+07	2.8803e+06
44.1667	7.32676e+07	7.70038e+07	7.67646e+07	7.90468e+07	7.92208e+07	8.18799e+07	8.2423e+07	7.92208e+07	7.86034e+07	2.94459e+06
44.3333	7.37108e+07	7.66804e+07	7.7272e+07	7.87288e+07	7.92789e+07	8.24835e+07	8.23171e+07	7.91917e+07	7.87079e+07	2.90286e+06
44.5	7.36704e+07	7.68489e+07	7.73145e+07	7.91047e+07	7.93079e+07	8.2529e+07	8.25138e+07	7.90757e+07	7.87956e+07	2.9387e+06
44.6667	7.34821e+07	7.6863e+07	7.77972e+07	7.88876e+07	7.92643e+07	8.27263e+07	8.27415e+07	7.95408e+07	7.89129e+07	3.03925e+06
44.8333	7.363e+07	7.73711e+07	7.75128e+07	7.91482e+07	7.93661e+07	8.32601e+07	8.30309e+07	7.92789e+07	7.90748e+07	3.12335e+06
45	7.41838e+07	7.72579e+07	7.74419e+07	7.92208e+07	7.96722e+07	8.32601e+07	8.30767e+07	7.9833e+07	7.92433e+07	3.02717e+06
45.1667	7.39266e+07	7.72437e+07	7.75554e+07	7.94388e+07	8.03469e+07	8.33519e+07	8.34439e+07	7.96576e+07	7.93706e+07	3.1834e+06
45.3333	7.38726e+07	7.73994e+07	7.83117e+07	7.97452e+07	7.99648e+07	8.3306e+07	8.33826e+07	7.99501e+07	7.94916e+07	3.10599e+06
45.5	7.41567e+07	7.73711e+07	7.85272e+07	7.97306e+07	8.00675e+07	8.34592e+07	8.33213e+07	8.02144e+07	7.9606e+07	3.04967e+06
45.6667	7.44011e+07	7.77545e+07	7.80826e+07	7.94971e+07	8.0524e+07	8.35974e+07	8.34592e+07	8.00528e+07	7.96711e+07	3.03878e+06
45.8333	7.466e+07	7.82544e+07	7.85128e+07	8.01262e+07	8.04207e+07	8.39054e+07	8.36128e+07	7.97598e+07	7.99065e+07	2.98234e+06
46	7.45645e+07	7.77687e+07	7.89599e+07	8.02586e+07	8.00528e+07	8.40598e+07	8.36897e+07	8.03175e+07	7.99589e+07	3.06731e+06
46.1667	7.43467e+07	7.79397e+07	7.83404e+07	8.03469e+07	8.05683e+07	8.36589e+07	8.37513e+07	8.03175e+07	7.99087e+07	3.09137e+06
46.3333	7.48924e+07	7.81255e+07	7.86135e+07	8.04354e+07	8.10426e+07	8.36589e+07	8.40444e+07	8.04649e+07	8.01597e+07	2.98945e+06
46.5	7.46736e+07	7.82974e+07	7.8931e+07	8.01116e+07	8.08347e+07	8.44317e+07	8.42766e+07	8.05831e+07	8.02675e+07	3.18071e+06
46.6667	7.51392e+07	7.82687e+07	7.86711e+07	8.0185e+07	8.12064e+07	8.41526e+07	8.43541e+07	8.0657e+07	8.03293e+07	3.06237e+06
46.8333	7.51255e+07	7.87e+07	7.89744e+07	8.03469e+07	8.11915e+07	8.46962e+07	8.41991e+07	8.04797e+07	8.04642e+07	3.07608e+06
47	7.47556e+07	7.92789e+07	7.90613e+07	8.04207e+07	8.15199e+07	8.47118e+07	8.43076e+07	8.0998e+07	8.06317e+07	3.1612e+06
47.1667	7.50843e+07	7.90178e+07	7.90902e+07	8.07606e+07	8.1117e+07	8.46183e+07	8.49147e+07	8.07903e+07	8.06742e+07	3.16802e+06
47.3333	7.51667e+07	7.89889e+07	7.91337e+07	8.07903e+07	8.15499e+07	8.48991e+07	8.50868e+07	8.0657e+07	8.0784e+07	3.24147e+06
47.5	7.52355e+07	7.92208e+07	7.94534e+07	8.14452e+07	8.13555e+07	8.49929e+07	8.50241e+07	8.10873e+07	8.09768e+07	3.19043e+06
47.6667	7.54145e+07	7.90757e+07	7.95408e+07	8.12511e+07	8.15798e+07	8.49772e+07	8.49303e+07	8.13854e+07	8.10194e+07	3.13596e+06
47.8333	7.54421e+07	7.95408e+07	7.96868e+07	8.14003e+07	8.18048e+07	8.48522e+07	8.49303e+07	8.14452e+07	8.11378e+07	3.06792e+06
48	7.54973e+07	7.90323e+07	8.00088e+07	8.13406e+07	8.191e+07	8.50711e+07	8.52121e+07	8.12511e+07	8.11654e+07	3.16765e+06
48.1667	7.54421e+07	7.9716e+07	7.95263e+07	8.14452e+07	8.21509e+07	8.54478e+07	8.52749e+07	8.16697e+07	8.13341e+07	3.248e+06
48.3333	7.58433e+07	7.94097e+07	7.97452e+07	8.149e+07	8.20756e+07	8.5322e+07	8.52906e+07	8.16397e+07	8.1352e+07	3.13047e+06
48.5	7.57047e+07	7.95408e+07	8.01997e+07	8.18348e+07	8.20605e+07	8.53534e+07	8.52592e+07	8.14153e+07	8.14211e+07	3.12772e+06
48.6667	7.59127e+07	7.91482e+07	8.02144e+07	8.20002e+07	8.23927e+07	8.56052e+07	8.58895e+07	8.18348e+07	8.16247e+07	3.2854e+06
48.8333	7.63444e+07	7.98183e+07	8.0185e+07	8.2166e+07	8.24532e+07	8.54792e+07	8.58262e+07	8.18198e+07	8.17615e+07	3.08442e+06
49	7.60795e+07	7.94971e+07	8.02439e+07	8.23776e+07	8.28328e+07	8.5937e+07	8.56841e+07	8.22113e+07	8.18579e+07	3.25559e+06
49.1667	7.62049e+07	8.02586e+07	8.03175e+07	8.22868e+07	8.262e+07	8.64132e+07	8.60637e+07	8.22264e+07	8.20489e+07	3.29362e+06
49.3333	7.64702e+07	8.01997e+07	8.06126e+07	8.24078e+07	8.27719e+07	8.63655e+07	8.60637e+07	8.20756e+07	8.21209e+07	3.20638e+06
49.5	7.65682e+07	7.99795e+07	8.06866e+07	8.20304e+07	8.28023e+07	8.60003e+07	8.64451e+07	8.21359e+07	8.2081e+07	3.20008e+06
49.6667	7.64842e+07	8.00235e+07	8.10724e+07	8.22566e+07	8.32142e+07	8.62541e+07	8.67642e+07	8.26048e+07	8.23343e+07	3.3166e+06
49.8333	7.64842e+07	8.07014e+07	8.09089e+07	8.26504e+07	8.30461e+07	8.66364e+07	8.61589e+07	8.27263e+07	8.24141e+07	3.22416e+06
50	7.67646e+07	8.05831e+07	8.08941e+07	8.28784e+07	8.30004e+07	8.62541e+07	8.68282e+07	8.28176e+07	8.25026e+07	3.21759e+06
50.1667	7.65542e+07	8.05978e+07	8.07162e+07	8.31225e+07	8.29851e+07	8.69083e+07	8.64132e+07	8.27111e+07	8.25011e+07	3.3288e+06
50.3333	7.67225e+07	8.08496e+07	8.07458e+07	8.26352e+07	8.33673e+07	8.66364e+07	8.68282e+07	8.24532e+07	8.25298e+07	3.29046e+06
50.5	7.66944e+07	8.07755e+07	8.11468e+07	8.29699e+07	8.33213e+07	8.69884e+07	8.67802e+07	8.29699e+07	8.27058e+07	3.33282e+06
50.6667	7.67506e+07	8.08347e+07	8.13705e+07	8.31683e+07	8.36282e+07	8.72132e+07	8.70045e+07	8.32448e+07	8.29018e+07	3.39311e+06
50.8333	7.69615e+07	8.11766e+07	8.17147e+07	8.34439e+07	8.35974e+07	8.71811e+07	8.71008e+07	8.28023e+07	8.29973e+07	3.30218e+06
51	7.68771e+07	8.11021e+07	8.15349e+07	8.33366e+07	8.39208e+07	8.74064e+07	8.73903e+07	8.35513e+07	8.314e+07	3.44423e+06
51.1667	7.7032e+07	8.09832e+07	8.16547e+07	8.37975e+07	8.33366e+07	8.73903e+07	8.75516e+07	8.32754e+07	8.31277e+07	3.4264e+06
51.3333	7.73145e+07	8.10575e+07	8.19701e+07	8.38283e+07	8.42146e+07	8.77456e+07	8.73903e+07	8.35667e+07	8.3386e+07	3.38581e+06
51.5	7.72296e+07	8.15199e+07	8.16847e+07	8.35513e+07	8.41836e+07	8.76971e+07	8.76001e+07	8.34132e+07	8.336e+07	3.40757e+06
51.6667	7.71307e+07	8.11617e+07	8.18649e+07	8.39054e+07	8.42921e+07	8.76324e+07	8.75839e+07	8.32448e+07	8.3352e+07	3.44645e+06
51.8333	7.74845e+07	8.13705e+07	8.23171e+07	8.40598e+07	8.40908e+07	8.77942e+07	8.77133e+07	8.35206e+07	8.35438e+07	3.35857e+06
52	7.72862e+07	8.15199e+07	8.1505e+07	8.37359e+07	8.46339e+07	8.81513e+07	8.78752e+07	8.38591e+07	8.35708e+07	3.56009e+06
52.1667	7.7272e+07	8.21208e+07	8.25442e+07	8.41836e+07	8.48678e+07	8.82001e+07	8.82164e+07	8.36897e+07	8.38868e+07	3.52776e+06
52.3333	7.76691e+07	8.16248e+07	8.22566e+07	8.42921e+07	8.44783e+07	8.81675e+07	8.82326e+07	8.38437e+07	8.38206e+07	3.4667e+06
52.5	7.79397e+07	8.20304e+07	8.23624e+07	8.39363e+07	8.4743e+07	8.79563e+07	8.83304e+07	8.36282e+07	8.38658e+07	3.34328e+06
52.6667	7.75696e+07	8.17897e+07	8.20002e+07	8.3998e+07	8.52749e+07	8.78104e+07	8.82815e+07	8.36589e+07	8.37979e+07	3.47438e+06
52.8333	7.79683e+07	8.2423e+07	8.22113e+07	8.42766e+07	8.51338e+07	8.84283e+07	8.83141e+07	8.40135e+07	8.40961e+07	3.41377e+06
53	7.82257e+07	8.21509e+07	8.262e+07	8.48522e+07	8.48522e+07	8.87717e+07	8.83956e+07	8.39671e+07	8.42294e+07	3.4182e+06
53.1667	7.82257e+07	8.20756e+07	8.27567e+07	8.45561e+07	8.51965e+07	8.85262e+07	8.85262e+07	8.38129e+07	8.42095e+07	3.40147e+06
53.3333	7.8283e+07	8.23019e+07	8.30004e+07	8.46028e+07	8.53692e+07	8.88865e+07	8.85099e+07	8.40753e+07	8.43786e+07	3.42011e+06
53.5	7.81541e+07	8.24381e+07	8.28784e+07	8.45561e+07	8.55265e+07	8.86734e+07	8.87881e+07	8.45094e+07	8.44405e+07	3.46379e+06
53.6667	7.85128e+07	8.24381e+07	8.27567e+07	8.50555e+07	8.51338e+07	8.91495e+07	8.87881e+07	8.45716e+07	8.45508e+07	3.46075e+06
53.8333	7.82974e+07	8.32142e+07	8.33519e+07	8.46495e+07	8.5558e+07	8.93473e+07	8.90179e+07	8.47274e+07	8.47704e+07	3.50428e+06
54	7.85847e+07	8.26352e+07	8.37975e+07	8.48991e+07	8.54792e+07	8.87881e+07	8.91824e+07	8.49147e+07	8.47851e+07	3.37881e+06
54.1667	7.83261e+07	8.25593e+07	8.34439e+07	8.49772e+07	8.58737e+07	8.89686e+07	8.95621e+07	8.44628e+07	8.47717e+07	3.58803e+06
54.3333	7.85272e+07	8.29699e+07	8.33519e+07	8.49147e+07	8.55895e+07	8.89686e+07	8.90343e+07	8.44783e+07	8.47293e+07	3.39751e+06
54.5	7.89889e+07	8.28023e+07	8.36589e+07	8.5432e+07	8.6032e+07	8.99103e+07	8.8985e+07	8.45716e+07	8.50476e+07	3.46761e+06
54.6667	7.89889e+07	8.28784e+07	8.33213e+07	8.53534e+07	8.59211e+07	8.9529e+07	8.9496e+07	8.44007e+07	8.49861e+07	3.49509e+06
54.8333	7.87432e+07	8.31072e+07	8.38129e+07	8.54006e+07	8.59845e+07	8.96283e+07	8.94133e+07	8.49616e+07	8.51314e+07	3.50573e+06
55	7.88876e+07	8.32295e+07	8.39517e+07	8.5322e+07	8.60003e+07	8.97941e+07	8.97941e+07	8.50555e+07	8.52543e+07	3.54866e+06
55.1667	7.86856e+07	8.35974e+07	8.34746e+07	8.58737e+07	8.66843e+07	8.97112e+07	8.97277e+07	8.50398e+07	8.53493e+07	3.61225e+06
55.3333	7.92208e+07	8.35974e+07	8.37205e+07	8.57314e+07	8.65407e+07	9.02432e+07	9.02099e+07	8.56683e+07	8.56165e+07	3.62438e+06
55.5	7.88587e+07	8.389e+07	8.41836e+07	8.5937e+07	8.66045e+07	9.01765e+07	8.96118e+07	8.52906e+07	8.55691e+07	3.55819e+06
55.6667	7.89744e+07	8.35053e+07	8.39054e+07	8.6143e+07	8.66364e+07	9.031e+07	8.99601e+07	8.58104e+07	8.56556e+07	3.65946e+06
55.8333	7.92934e+07	8.33979e+07	8.42611e+07	8.60954e+07	8.66045e+07	9.01099e+07	9.00933e+07	8.55265e+07	8.56727e+07	3.54887e+06
56	7.91917e+07	8.38591e+07	8.41372e+07	8.6032e+07	8.69724e+07	9.04771e+07	9.06781e+07	8.55737e+07	8.58652e+07	3.7286e+06
56.1667	7.92934e+07	8.33673e+07	8.42611e+07	8.64291e+07	8.67163e+07	9.02599e+07	9.01266e+07	8.56052e+07	8.57574e+07	3.59546e+06
56.3333	7.93806e+07	8.36897e+07	8.44473e+07	8.61112e+07	8.67962e+07	9.03935e+07	9.001e+07	8.54792e+07	8.57885e+07	3.53568e+06
56.5	7.89744e+07	8.39671e+07	8.41062e+07	8.64132e+07	8.70205e+07	9.03601e+07	9.05775e+07	8.54006e+07	8.58525e+07	3.75004e+06
56.6667	7.93225e+07	8.44317e+07	8.46028e+07	8.68282e+07	8.72132e+07	9.06445e+07	9.03267e+07	8.5842e+07	8.61515e+07	3.61134e+06
56.8333	7.95117e+07	8.44783e+07	8.42456e+07	8.68763e+07	8.69243e+07	9.08123e+07	9.01266e+07	8.61906e+07	8.61457e+07	3.56906e+06
57	7.98183e+07	8.42611e+07	8.4665e+07	8.69403e+07	8.75193e+07	9.09636e+07	9.08795e+07	8.5763e+07	8.63513e+07	3.65919e+06
57.1667	7.98622e+07	8.40135e+07	8.47586e+07	8.63495e+07	8.75355e+07	9.10141e+07	9.07452e+07	8.62541e+07	8.63166e+07	3.63632e+06
57.3333	7.9833e+07	8.46495e+07	8.46028e+07	8.68282e+07	8.7859e+07	9.11489e+07	9.06278e+07	8.62541e+07	8.64754e+07	3.62795e+06
57.5	7.93806e+07	8.43076e+07	8.46806e+07	8.67003e+07	8.76971e+07	9.12332e+07	9.10309e+07	8.60954e+07	8.63907e+07	3.84106e+06
57.6667	7.95992e+07	8.4743e+07	8.4743e+07	8.70205e+07	8.74709e+07	9.14698e+07	9.09468e+07	8.63973e+07	8.65488e+07	3.76969e+06
57.8333	7.99355e+07	8.42921e+07	8.52121e+07	8.70366e+07	8.81838e+07	9.16053e+07	9.10814e+07	8.627e+07	8.67021e+07	3.77074e+06
58	7.94534e+07	8.41836e+07	8.5621e+07	8.74387e+07	8.76001e+07	9.16392e+07	9.10646e+07	8.65407e+07	8.66927e+07	3.86996e+06
58.1667	7.9716e+07	8.50241e+07	8.50241e+07	8.73581e+07	8.82815e+07	9.186e+07	9.13514e+07	8.63973e+07	8.68766e+07	3.88093e+06
58.3333	8.01262e+07	8.46495e+07	8.54792e+07	8.74226e+07	8.79888e+07	9.1843e+07	9.13007e+07	8.68122e+07	8.69528e+07	3.74568e+06
58.5	8.01262e+07	8.46962e+07	8.53692e+07	8.71329e+07	8.82489e+07	9.1792e+07	9.15545e+07	8.66045e+07	8.69405e+07	3.79149e+06
58.6667	8.00675e+07	8.50868e+07	8.56683e+07	8.70847e+07	8.80862e+07	9.20983e+07	9.12332e+07	8.67163e+07	8.70052e+07	3.7545e+06
58.8333	8.04059e+07	8.44783e+07	8.53063e+07	8.78266e+07	8.81838e+07	9.1792e+07	9.11657e+07	8.69564e+07	8.70144e+07	3.68609e+06
59	8.0524e+07	8.50241e+07	8.54163e+07	8.73903e+07	8.82815e+07	9.1826e+07	9.1826e+07	8.67962e+07	8.71356e+07	3.71523e+06
59.1667	7.99355e+07	8.50085e+07	8.55107e+07	8.75839e+07	8.84119e+07	9.24571e+07	9.1758e+07	8.69243e+07	8.71988e+07	3.97375e+06
59.3333	7.99795e+07	8.48054e+07	8.5432e+07	8.76324e+07	8.8985e+07	9.19961e+07	9.17241e+07	8.70366e+07	8.71989e+07	3.92548e+06
59.5	8.09683e+07	8.50868e+07	8.57946e+07	8.76486e+07	8.88373e+07	9.24058e+07	9.16223e+07	8.69083e+07	8.7409e+07	3.67519e+06
59.6667	8.06274e+07	8.52278e+07	8.54006e+07	8.7778e+07	8.88209e+07	9.27315e+07	9.20131e+07	8.7149e+07	8.74685e+07	3.90013e+06
59.8333	8.03617e+07	8.51181e+07	8.5432e+07	8.80862e+07	8.87225e+07	9.26457e+07	9.15206e+07	8.76647e+07	8.7444e+07	3.88015e+06
60	8.01262e+07	8.50085e+07	8.56841e+07	8.78428e+07	8.88865e+07	9.25256e+07	9.1741e+07	8.74387e+07	8.74067e+07	3.94778e+06
60.1667	8.10278e+07	8.53692e+07	8.65566e+07	8.8005e+07	8.86734e+07	9.23032e+07	9.22348e+07	8.70526e+07	8.76528e+07	3.67336e+06
60.3333	8.05535e+07	8.53849e+07	8.62065e+07	8.83304e+07	8.9133e+07	9.29207e+07	9.1877e+07	8.75032e+07	8.77386e+07	3.8885e+06
60.5	8.10278e+07	8.5432e+07	8.60954e+07	8.82326e+07	8.85916e+07	9.26628e+07	9.21495e+07	8.75839e+07	8.7722e+07	3.73694e+06
60.6667	8.07606e+07	8.54635e+07	8.64451e+07	8.85262e+07	8.92154e+07	9.29723e+07	9.20302e+07	8.76162e+07	8.78787e+07	3.85468e+06
60.8333	8.09238e+07	8.50868e+07	8.63018e+07	8.85916e+07	8.90508e+07	9.27143e+07	9.22007e+07	8.78428e+07	8.78391e+07	3.82821e+06
61	8.10724e+07	8.55107e+07	8.63495e+07	8.83304e+07	8.89686e+07	9.29034e+07	9.25428e+07	8.77294e+07	8.79259e+07	3.82976e+06
61.1667	8.11915e+07	8.5432e+07	8.62859e+07	8.83304e+07	8.91001e+07	9.33867e+07	9.22348e+07	8.75355e+07	8.79371e+07	3.86083e+06
61.3333	8.1117e+07	8.55422e+07	8.62065e+07	8.85753e+07	8.92648e+07	9.33175e+07	9.21154e+07	8.78428e+07	8.79977e+07	3.85079e+06
61.5	8.08199e+07	8.58579e+07	8.6461e+07	8.85589e+07	8.9166e+07	9.34213e+07	9.26457e+07	8.77618e+07	8.80866e+07	3.98483e+06
61.6667	8.11468e+07	8.55737e+07	8.66205e+07	8.8985e+07	8.97941e+07	9.35426e+07	9.26114e+07	8.76647e+07	8.82423e+07	3.97443e+06
61.8333	8.13257e+07	8.64291e+07	8.63336e+07	8.86407e+07	8.98605e+07	9.32656e+07	9.26457e+07	8.77294e+07	8.82788e+07	3.82516e+06
62	8.15798e+07	8.57314e+07	8.66843e+07	8.87881e+07	8.9166e+07	9.33694e+07	9.24229e+07	8.7859e+07	8.82001e+07	3.74487e+06
62.1667	8.09683e+07	8.60161e+07	8.67642e+07	8.87389e+07	8.97112e+07	9.36119e+07	9.25256e+07	8.79888e+07	8.82906e+07	3.95837e+06
62.3333	8.14003e+07	8.58895e+07	8.65726e+07	8.89029e+07	8.96946e+07	9.37856e+07	9.27487e+07	8.80537e+07	8.8381e+07	3.93881e+06
62.5	8.11766e+07	8.627e+07	8.70205e+07	8.87717e+07	8.99435e+07	9.35772e+07	9.26457e+07	8.81025e+07	8.84385e+07	3.8922e+06
62.6667	8.07903e+07	8.54478e+07	8.62859e+07	8.9166e+07	8.97443e+07	9.36467e+07	9.268e+07	8.81025e+07	8.82329e+07	4.12653e+06
62.8333	8.07903e+07	8.60003e+07	8.70045e+07	8.90015e+07	9.01099e+07	9.37682e+07	9.28518e+07	8.82489e+07	8.84719e+07	4.09735e+06
63	8.07606e+07	8.62224e+07	8.70847e+07	8.92483e+07	9.01099e+07	9.38204e+07	9.28862e+07	8.86898e+07	8.86028e+07	4.10118e+06
63.1667	8.18348e+07	8.63655e+07	8.69243e+07	8.92648e+07	8.99435e+07	9.38378e+07	9.29034e+07	8.86734e+07	8.87184e+07	3.81095e+06
63.3333	8.1117e+07	8.61271e+07	8.68442e+07	8.9166e+07	9.02099e+07	9.40294e+07	9.28346e+07	8.84609e+07	8.85986e+07	4.06262e+06
63.5	8.16248e+07	8.61112e+07	8.71811e+07	8.90015e+07	9.02266e+07	9.3803e+07	9.28518e+07	8.8608e+07	8.8676e+07	3.86876e+06
63.6667	8.17297e+07	8.65407e+07	8.69403e+07	8.92319e+07	8.99768e+07	9.40991e+07	9.31275e+07	8.86734e+07	8.87899e+07	3.90871e+06
63.8333	8.13854e+07	8.65407e+07	8.7149e+07	8.91495e+07	9.02099e+07	9.43263e+07	9.26628e+07	8.84609e+07	8.87356e+07	3.9724e+06
64	8.15648e+07	8.60954e+07	8.7165e+07	8.91495e+07	9.03601e+07	9.44138e+07	9.32656e+07	8.8608e+07	8.88278e+07	4.07744e+06
64.1667	8.13108e+07	8.59845e+07	8.68442e+07	8.94299e+07	9.01432e+07	9.4134e+07	9.32138e+07	8.90179e+07	8.87598e+07	4.10592e+06
64.3333	8.10129e+07	8.69884e+07	8.70526e+07	8.92978e+07	9.04437e+07	9.45715e+07	9.3093e+07	8.90343e+07	8.89368e+07	4.16737e+06
64.5	8.14302e+07	8.69724e+07	8.71168e+07	8.93638e+07	9.06278e+07	9.46768e+07	9.28002e+07	8.88537e+07	8.89802e+07	4.04312e+06
64.6667	8.11766e+07	8.61747e+07	8.77456e+07	8.99269e+07	9.06781e+07	9.42738e+07	9.33348e+07	8.92648e+07	8.90719e+07	4.15879e+06
64.8333	8.16547e+07	8.66684e+07	8.76971e+07	8.98771e+07	9.06781e+07	9.45014e+07	9.3803e+07	8.89522e+07	8.9229e+07	4.09859e+06
65	8.194e+07	8.69243e+07	8.73259e+07	8.9496e+07	9.07284e+07	9.40468e+07	9.33694e+07	8.8985e+07	8.9102e+07	3.86682e+06
65.1667	8.15199e+07	8.65566e+07	8.74548e+07	8.97277e+07	9.05943e+07	9.48175e+07	9.3404e+07	8.89522e+07	8.91284e+07	4.14881e+06
65.3333	8.12511e+07	8.65088e+07	8.76647e+07	8.9678e+07	9.05106e+07	9.48702e+07	9.34732e+07	8.8985e+07	8.91177e+07	4.22806e+06
65.5	8.14751e+07	8.66364e+07	8.72454e+07	8.96946e+07	9.0611e+07	9.45715e+07	9.31965e+07	8.92319e+07	8.90828e+07	4.08864e+06
65.6667	8.1117e+07	8.66205e+07	8.7778e+07	8.9678e+07	9.06613e+07	9.43963e+07	9.34213e+07	8.91001e+07	8.90966e+07	4.15966e+06
65.8333	8.17447e+07	8.65885e+07	8.79888e+07	9.01266e+07	9.10646e+07	9.47647e+07	9.32656e+07	8.89357e+07	8.93099e+07	4.06504e+06
66	8.13257e+07	8.64929e+07	8.81025e+07	9.00267e+07	9.07787e+07	9.47647e+07	9.35599e+07	8.97443e+07	8.93494e+07	4.20554e+06
66.1667	8.18048e+07	8.66684e+07	8.77294e+07	9.02599e+07	9.07284e+07	9.46768e+07	9.3404e+07	8.92648e+07	8.93171e+07	4.04059e+06
66.3333	8.16997e+07	8.69403e+07	8.82001e+07	8.99601e+07	9.09804e+07	9.47471e+07	9.3803e+07	8.9496e+07	8.94783e+07	4.09763e+06
66.5	8.16547e+07	8.67003e+07	8.80862e+07	9.02933e+07	9.09636e+07	9.48526e+07	9.34213e+07	8.94133e+07	8.94232e+07	4.10826e+06
66.6667	8.1266e+07	8.67642e+07	8.78752e+07	8.97609e+07	9.08123e+07	9.50288e+07	9.31102e+07	8.93968e+07	8.92518e+07	4.18897e+06
66.8333	8.17297e+07	8.67802e+07	8.81187e+07	9.02933e+07	9.08963e+07	9.50464e+07	9.35426e+07	8.95952e+07	8.95003e+07	4.12961e+06
67	8.16997e+07	8.65726e+07	8.76971e+07	9.00433e+07	9.13514e+07	9.50112e+07	9.34732e+07	8.93803e+07	8.94036e+07	4.18309e+06
67.1667	8.09238e+07	8.69884e+07	8.8005e+07	9.03267e+07	9.16223e+07	9.49935e+07	9.3803e+07	8.94794e+07	8.95178e+07	4.40738e+06
67.3333	8.1925e+07	8.7165e+07	8.78428e+07	9.04938e+07	9.11995e+07	9.51523e+07	9.39074e+07	8.97443e+07	8.96788e+07	4.1513e+06
67.5	8.15499e+07	8.70847e+07	8.807e+07	9.02599e+07	9.11657e+07	9.54353e+07	9.36119e+07	8.97112e+07	8.96111e+07	4.25134e+06
67.6667	8.16847e+07	8.70366e+07	8.8363e+07	9.01266e+07	9.11657e+07	9.52407e+07	9.389e+07	8.9529e+07	8.96295e+07	4.20376e+06
67.8333	8.11021e+07	8.69083e+07	8.81513e+07	9.01932e+07	9.15375e+07	9.54353e+07	9.3664e+07	8.97609e+07	8.95941e+07	4.41194e+06
68	8.16547e+07	8.65885e+07	8.79239e+07	9.04604e+07	9.13514e+07	9.53114e+07	9.38204e+07	8.97775e+07	8.9611e+07	4.29744e+06
68.1667	8.15948e+07	8.68923e+07	8.82164e+07	8.99435e+07	9.16053e+07	9.56482e+07	9.37509e+07	8.99768e+07	8.97035e+07	4.33153e+06
68.3333	8.16098e+07	8.75355e+07	8.81513e+07	9.05273e+07	9.15037e+07	9.5453e+07	9.37682e+07	8.97941e+07	8.97929e+07	4.24367e+06
68.5	8.17897e+07	8.72293e+07	8.8363e+07	9.04604e+07	9.1775e+07	9.56304e+07	9.35946e+07	8.99768e+07	8.98524e+07	4.2355e+06
68.6667	8.21057e+07	8.68763e+07	8.81187e+07	9.05273e+07	9.13683e+07	9.54708e+07	9.39074e+07	8.99768e+07	8.97939e+07	4.18543e+06
68.8333	8.18048e+07	8.69403e+07	8.8005e+07	9.07955e+07	9.13345e+07	9.53822e+07	9.39248e+07	9.00766e+07	8.9783e+07	4.25808e+06
69	8.18649e+07	8.66684e+07	8.78914e+07	9.03601e+07	9.1741e+07	9.57014e+07	9.39248e+07	8.99103e+07	8.97578e+07	4.34802e+06
69.1667	8.21359e+07	8.69403e+07	8.82001e+07	9.05608e+07	9.1877e+07	9.57014e+07	9.3803e+07	8.98937e+07	8.9889e+07	4.22857e+06
69.3333	8.16248e+07	8.70526e+07	8.85426e+07	9.06278e+07	9.1792e+07	9.55062e+07	9.36119e+07	9.02432e+07	8.98751e+07	4.27384e+06
69.5	8.15499e+07	8.67323e+07	8.79725e+07	9.03434e+07	9.1928e+07	9.53114e+07	9.39074e+07	9.02266e+07	8.97464e+07	4.35962e+06
69.6667	8.21208e+07	8.69724e+07	8.82489e+07	9.08459e+07	9.19621e+07	9.5737e+07	9.39248e+07	8.97941e+07	8.99507e+07	4.26313e+06
69.8333	8.18198e+07	8.73742e+07	8.84936e+07	9.10478e+07	9.20131e+07	9.60397e+07	9.39248e+07	8.98937e+07	9.00758e+07	4.36018e+06
70	8.18198e+07	8.7342e+07	8.87389e+07	9.05775e+07	9.16392e+07	9.55062e+07	9.39597e+07	9.03768e+07	8.9995e+07	4.22122e+06
70.1667	8.16397e+07	8.7342e+07	8.86407e+07	9.07955e+07	9.20472e+07	9.5737e+07	9.4134e+07	9.02432e+07	9.00724e+07	4.36955e+06
70.3333	8.24381e+07	8.73259e+07	8.86898e+07	9.04771e+07	9.16562e+07	9.58793e+07	9.39597e+07	8.99435e+07	9.00462e+07	4.12746e+06
70.5	8.191e+07	8.72615e+07	8.8608e+07	9.07284e+07	9.16901e+07	9.58437e+07	9.38204e+07	9.02099e+07	9.0009e+07	4.26046e+06
70.6667	8.16847e+07	8.74064e+07	8.80862e+07	9.03935e+07	9.17071e+07	9.59505e+07	9.39771e+07	9.04938e+07	8.99624e+07	4.37625e+06
70.8333	8.17747e+07	8.72454e+07	8.82815e+07	9.05775e+07	9.20642e+07	9.56659e+07	9.38204e+07	9.01932e+07	8.99529e+07	4.3013e+06
71	8.14452e+07	8.70687e+07	8.85753e+07	9.04604e+07	9.20983e+07	9.56659e+07	9.42738e+07	9.01099e+07	8.99622e+07	4.45279e+06
71.1667	8.15798e+07	8.72293e+07	8.82326e+07	9.07284e+07	9.21836e+07	9.63076e+07	9.4169e+07	9.02432e+07	9.00842e+07	4.5382e+06
71.3333	8.1266e+07	8.70366e+07	8.82815e+07	9.05775e+07	9.21666e+07	9.61646e+07	9.40642e+07	9.01932e+07	8.99688e+07	4.59185e+06
